# Supplementary material for: Therapeutic Potentials of Secoiridoids from the Fruits of Ligustrum lucidum Aiton against Inflammation-Related Skin Diseases
Source: Pharmaceuticals (Basel). 2022 Jul 27;15(8):932. doi: 10.3390/ph15080932 (PMC9415915; doi:10.3390/ph15080932)
Supplement: Supplementary file 1 [file pharmaceuticals-15-00932-s001.zip]

Archive with 1 entries (1 files):
- pharmaceuticals-1780020-supplementary.pdf
